# Supplementary material for: Repeated-dose toxicity and immunogenicity evaluation of norovirus P particle-based rotavirus vaccine in juvenile cynomolgus monkeys
Source: Front Immunol. 2026 Jun 9;17:1841154. doi: 10.3389/fimmu.2026.1841154 (PMC13286892; doi:10.3389/fimmu.2026.1841154)
Supplement: Supplementary file 1 [file Table1.xlsx]

## Sheet: Supplementary Table 1
Supplementary Table 1. Temperature analysis in Cynomolgus macaques immunized with the bivalent rotavirus vaccine
Groups	indicators	1st dose(n=10 animals/group)			4th dose(n=10 animals/group)
		D1(4~6h)	D2		D42(4~6h)	D43
Blank control	means±SD	36.7± 0.3	36.6±0.5		37.6±0.3	37.6±0.3
	changes	-0.5~0.7	-1.0~0.5		-0.4~0.4	-0.5~0.5
Adjutant control	means±SD	36.7±0.4	36.6±0.5		37.7±0.3	37.5±0.4
	changes	-0.6~0.7	-0.5~0.7		-0.3~0.2	-0.7~0.2
Low dose	means±SD	36.4±0.2*	36.4±0.6		37.4±0.3	37.5±0.4
	changes	-0.6~0.2	-1.1~0.4		-0.4~0.4	-0.7~0.5
High dose	means±SD	36.3±0.3**▲	36.5±0.2		37.7±0.3	37.7±0.3
	changes	-0.8~0.4	-0.5~0.5		-0.5~0.5	-0.3~0.7
Note: Results are expressed as means ± SD.*,** Indicate a statistically significant difference at P <0.05 and P <0.01 when compared to the saline control group；▲,Indicate a statistically significant difference at P <0.01 when compared to the adjutant control group.

## Sheet: Supplementary Table 2
Supplementary Table 2. Food intake in Cynomolgus macaques immunized with the bivalent rotavirus vaccine
Day	n	male					female
		Blank control	Adjuvant control	Low dose	High dose		Blank control	Adjuvant control	Low dose	High dose
D-13	5	86±41	42±13	89±14	83±20		82±32	50±34	80±29	86±45
D-5	5	126±25	79±21**	98±14	64±36**		102±36	73±14	78±27	93±21
D5	5	106±34	78±34	80±10	77±14		86±23	72±13	65±13	78±10
D11	5	141±12	115±31	134±11	115±19		109±33	108±30	120±30	105±19
D18	5	134±16	110±22	132±10	127±8		116±33	114±17	122±16	114±19
D25	5	109±36	126±12	123±15	121±6		128±20	105±22	124±13	111±12
D32	5	129±18	121±17	119±12	126±11		124±14	117±10	119±15	117±20
D39	5	110±25	129±10	133±9*	136±8*		103±27	110±20	108±19	102±15
D46	5	120±14	122±11	129±14	120±13		118±25	118±23	115±20	119±14
D53	5	127±7	119±17	129±11	129±14		110±9	111±9	107±14	113±12
D60	5	121±9	122±21	135±11	135±9		112±6	125±10	110±10	84±61
D67	5	133±8	133±12	143±8	140±8		127±8	114±15	122±7	119±7
D74	5	140±7	137±7	140±10	132±4		131±7	124±8	124±7	129±3
D81	5	150±3	140±4**	150±3▲	148±3▲		141±4	140±6	144±8	145±7
Dr3	2	145±6	144±8	148±2	145±9		144±8	145±6	148±2	152±0
Dr10	2	148±6	142±2	144±4	142±1		143±5	143±6	135±5	139±7
Dr17	2	143±5	141±1	136±0	135±8		135±2	135±2	119±14	139±1
Dr24	2	142±2	144±4	144±0	142±2		138±5	137±1	137±2	134±1
Dr31	2	129±2	130±8	133±8	131±3		123±0	125±7	122±4	122±24
Dr38	2	147±7	130±8	147±4	149±4		138±4	141±4	144±4	142±10
Note: Results are expressed as means ± SD. *,** Indicate a statistically significant difference at P <0.05 and P <0.01 when compared to the Blank control group；▲Indicate a statistically significant difference at P <0.01 when compared to the adjuvant control group.

## Sheet: Supplementary Table 3
Supplementary Table 3. ECG analysis in Cynomolgus macaques immunized with the bivalent rotavirus vaccine
Parameter	End of the dosing phase (n = 10 animals/group)					End of the recovery period (n = 4 animals/group)
	Blank control	Adjuvant control	Low dose	High dose		Blank control	Adjuvant control	Low dose	High dose
HR（bpm）	247±24	247±30	234±19	218±25*△		254±31	282±5	256±20	255±8
PR（ms）	68±4	66±7	68±5	68±9		70±12	67±9	63±6	61±7
QT（ms）	163±9	167±17	171±13	178±12		167±14	147±5	166±15	159±9
QTc（ms）	331±14	336±14	336±21	338±19		341±13	319±12	342±18	328±20
STlevel（mV）	0.02±0.02	0.03±0.02	0.01±0.02	0.02±0.02		-0.02±0.05	0.06±0.02	0.02±0.01	0.03±0.04
Pdur（ms）	30±6	28±4	29±3	27±2		36±6	30±7	31±3	28±2
QRS（ms）	36±7	40±4	37±5	37±7		40±6	40±6	39±3	39±9
Pamp（mV）	0.12±0.05	0.07±0.02**	0.09±0.02*	0.10±0.03		0.13±0.04	0.08±0.02	0.09±0.02	0.10±0.03
Ramp（mV）	0.43±0.34	0.49±0.19	0.58±0.29	0.34±0.14		0.22±0.14	0.26±0.12	0.64±0.27**▲	0.28±0.11
Ste（mV）	0.19±0.08	0.21±0.06	0.18±0.08	0.19±0.07		0.16±0.25	0.25±0.11	0.23±0.05	0.30±0.06
Note: Results are expressed as means ± SD. *,** Indicate a statistically significant difference at P <0.05 and P <0.01 when compared to the saline control group.▲Indicate a statistically significant difference at P <0.01 when compared to the adjuvant control group.Abbreviation: HR,Heart Rate; RR,RR interval; QT,QT interval; QTc,QTc Corrected QT interval; Pdur,PR interval; QRS,QRS wave complex; Pa…

## Sheet: Supplementary Table 4
Supplementary Table 4. Organ weights and organ/body weight ratios in Cynomolgus macaques immunized with the bivalent rotavirus vaccine
Male	Parameter		End of the dosing phase (n = 3 animals/group)					End of the recovery period (n = 2 animals/group)
			Blank control	Adjuvant control	Low dose	High dose		Blank control	Adjuvant control	Low dose	High dose
	Heart	organ weight (g)	7.42±0.90	6.04±1.04	6.96±1.07	6.61±0.52		6.60±0.69	7.82±0.49	7.22±0.22	7.38±0.83
		ratio (g/100g)	0.38±0.01	0.39±0.04	0.41±0.02	0.38±0.03		0.36±0.02	0.41±0.06	0.39±0.03	0.37±0.01
	Liver	organ weight (g)	39.10±3.92	33.15±6.77	32.01±2.24	39.41±7.00		34.66±3.58	43.21±8.31	41.94±3.10	41.40±5.31
		ratio (g/100g)	2.00±0.16	2.12±0.31	1.90±0.11	2.25±0.04		1.91±0.12	2.24±0.22	2.28±0.05	2.10±0.07
	Spleen	organ weight (g)	2.33±0.35	1.99±0.19	1.78±0.39	2.55±1.02		1.67±0.36	2.08±0.63	2.55±1.00	2.15±0.26
		ratio (g/100g)	0.12±0.02	0.13±0.01	0.10±0.01	0.14±0.05		0.09±0.02	0.11±0.02	0.14±0.05	0.11±0.00
	Kidney	organ weight (g)	9.70±0.22	7.80±0.78	7.66±0.51	9.16±1.58		8.17±0.76	11.24±1.55	10.08±2.06	9.14±0.58
		ratio (g/100g)	0.50±0.05	0.50±0.03	0.45±0.02	0.53±0.10		0.45±0.02	0.58±0.02	0.55±0.08	0.46±0.01
	Brain	organ weight (g)	70.51±4.41	58.29±7.81	65.74±5.98	67.01±2.34		70.57±11.97	68.54±3.90	62.17±4.90	68.45±1.17
		ratio (g/100g)	3.62±0.42	3.73±0.28	3.89±0.15	3.89±0.53		3.89±0.51	3.58±0.14	3.38±0.08	3.49±0.39
	Thymic	organ weight (g)	2.831±0.239	1.728±0.525	3.278±1.243	2.723±0.594		1.845±0.959	5.745±2.365	5.267±1.978	2.998±0.566
		ratio (g/100g)	0.145±0.014	0.110±0.027	0.194±0.074	0.157±0.035		0.101±0.049	0.295±0.095	0.284±0.092	0.154±0.043
	Adrenal	organ weight (g)	0.375±0.038	0.439±0.046	0.385±0.043	0.397±0.084		0.317±0.006	0.484±0.034	0.444±0.034	0.56±0.05
		ratio (g/100g)	0.019±0.003	0.028±0.004	0.023±0.004	0.023±0.003		0.017±0.000	0.025±0.004	0.024±0.003	0.028±0.000
	Testicular	organ weight (g)	0.462±0.137	0.473±0.099	0.464±0.180	0.672±0.170		0.589±0.244	0.624±0.211	0.543±0.146	1.012±0.875
		ratio (g/100g)	0.024±0.008	0.031±0.007	0.028±0.012	0.039±0.011		0.032±0.012	0.033±0.014	0.029±0.006	0.049±0.040
	Epididymis	organ weight (g)	0.314±0.033	0.277±0.092	0.266±0.049	0.351±0.031		0.506±0.299	0.400±0.042	0.408±0.156	0.570±0.295
		ratio (g/100g)	0.016±0.003	0.018±0.005	0.016±0.002	0.021±0.004		0.028±0.015	0.021±0.000	0.022±0.007	0.028±0.012
	Thyroid	organ weight (g)	0.160±0.019	0.163±0.045	0.146±0.019	0.200±0.059		0.207±0.042	0.216±0.025	0.174±0.021	0.206±0.002
		ratio (g/100g)	0.008±0.002	0.010±0.002	0.009±0.002	0.012±0.005		0.011±0.003	0.011±0.002	0.009±0.002	0.010±0.001
Female	Parameter		End of the dosing phase (n = 3)					End of the recovery period (n = 2)
			Blank control	Adjuvant control	Low dose	High dose		Blank control	Adjuvant control	Low dose	High dose
	Heart	organ weight (g)	6.31±1.17	5.27±0.88	6.38±0.72	6.49±0.81		7.19±1.15	6.08±0.97	5.75±0.85	6.55±1.25
		ratio (g/100g)	0.40±0.05	0.35±0.08	0.42±0.02	0.40±0.03		0.43±0.02	0.35±0.02	0.39±0.01	0.37±0.05
	Liver	organ weight (g)	33.75±3.56	31.82±1.94	33.51±3.23	35.63±0.73		33.04±4.61	40.07±0.62	36.45±5.91	41.56±1.84
		ratio (g/100g)	2.13±0.13	2.07±0.05	2.19±0.23	2.20±0.18		1.96±0.04	2.32±0.17	2.45±0.02	2.34±0.26
	Spleen	organ weight (g)	1.98±0.71	2.83±0.90	2.21±0.31	2.88±0.76		1.56±0.31	1.52±0.00	1.64±0.47	2.70±0.06△
		ratio (g/100g)	0.12±0.04	0.18±0.05	0.15±0.03	0.18±0.04		0.09±0.03	0.09±0.01	0.11±0.01	0.15±0.01
	Kidney	organ weight (g)	8.14±1.09	8.32±0.31	8.14±1.42	8.73±0.80		8.92±0.83	8.50±0.35	8.03±0.13	8.67±2.24
		ratio (g/100g)	0.51±0.04	0.54±0.02	0.53±0.11	0.54±0.07		0.53±0.02	0.49±0.02	0.55±0.08	0.48±0.09
	Brain	organ weight (g)	63.89±3.66	62.12±3.78	61.71±4.07	59.70±8.06		63.42±5.43	69.54±3.95	58.40±2.93	61.08±10.12
		ratio (g/100g)	4.05±0.15	4.05±0.26	4.03±0.31	3.67±0.45		3.77±0.14	4.03±0.13	3.96±0.48	3.41±0.34
	Thymic	organ weight (g)	1.653±0.237	2.722±0.900	2.201±0.707	2.905±0.173		2.471±0.509	3.717±0.844	2.042±0.429	2.166±0.302
		ratio (g/100g)	0.105±0.011	0.177±0.059	0.141±0.030	0.179±0.002		0.146±0.012	0.218±0.068	0.137±0.005	0.122±0.025
	Adrenal	organ weight (g)	0.554±0.096	0.448±0.054	0.425±0.049	0.506±0.023		0.520±0.074	0.474±0.132	0.474±0.044	0.470±0.054
		ratio (g/100g)	0.035±0.007	0.029±0.005	0.028±0.004	0.031±0.001		0.031±0.008	0.027±0.005	0.032±0.003	0.026±0.001
	Uterine	organ weight (g)	0.500±0.027	0.617±0.166	0.735±0.390	0.630±0.142		0.949±0.376	0.518±0.061	0.427±0.202	0.404±0.032
		ratio (g/100g)	0.032±0.003	0.040±0.011	0.048±0.027	0.039±0.008		0.055±0.016	0.030±0.001	0.028±0.009	0.023±0.000
	Ovarian	organ weight (g)	0.123±0.011	0.144±0.011	0.143±0.032	0.133±0.018		0.151±0.038	0.116±0.026	0.096±0.042	0.090±0.021
		ratio (g/100g)	0.008±0.001	0.009±0.001	0.009±0.001	0.008±0.001		0.009±0.001	0.007±0.001	0.006±0.002	0.005±0.001
	Thyroid	organ weight (g)	0.190±0.024	0.171±0.037	0.139±0.010	0.143±0.006		0.224±0.002	0.187±0.004	0.202±0.051	0.168±0.036
		ratio (g/100g)	0.012±0.002	0.011±0.003	0.009±0.001	0.009±0.000		0.013±0.001	0.011±0.001	0.014±0.006	0.009±0.001
Note: Results are expressed as means ± SD. △Indicate a statistically significant difference at P <0.01 when compared to the adjuvant control group.

## Sheet: Supplementary Table 5
Supplementary Table 5. Bone development in Cynomolgus macaques immunized with the bivalent rotavirus vaccine
Parameter	End of the dosing phase (n =6 animals/group)					End of the recovery period (n = 4 animals/group)
	Blank control	Adjuvant control	Low dose	High dose		Blank control	Adjuvant control	Low dose	High dose
Femur length (mm)	102.59 ± 2.31	100.27 ± 2.19	99.24 ± 3.05	100.46 ± 2.86		102.43 ± 2.94	101.28 ± 4.96	101.55 ± 2.72	104.93 ± 2.36
Bone mineral density （g/cm2）	0.382 ± 0.019	0.372 ± 0.020	0.377 ± 0.010	0.378 ± 0.021		0.380 ± 0.027	0.405 ± 0.041	0.386 ± 0.028	0.403 ± 0.010
Note: Results are expressed as means ± SD. P >0.05 when compared to the saline control group and the Adjuvant control group.

## Sheet: Supplementary Table 6
Supplementary Table 6.Growth hormone in Cynomolgus macaques immunized with the bivalent rotavirus vaccine
Parameter	End of the dosing phase (n =10 animals/group)					End of the recovery period (n = 4 animals/group)
	Blank control	Adjuvant control	Low dose	High dose		Blank control	Adjuvant control	Low dose	High dose
Growth hormone	0.664 ± 0.972	3.260 ± 4.875	0.662 ± 0.819	3.993 ± 9.589		0.225 ± 0.230	0.123 ± 0.077	0.150 ± 0.170	0.250 ± 0.406
Note: Results are expressed as means ± SD. P >0.05 when compared to the saline control group and the Adjuvant control group.

## Sheet: Supplementary Table 7
Supplementary Table 7. Growth and development indexes in Cynomolgus macaques immunized with the bivalent rotavirus vaccine
Parameter	End of the dosing phase (n =10 animals/group)					End of the recovery period (n = 4 animals/group)
	Blank control	Adjuvant control	Low dose	High dose		Blank control	Adjuvant control	Low dose	High dose
Body Length（cm）	28.8±0.6	29.5±1.1	28.3±0.8	29.1±0.5		29.2±0.4	29.7±1.3	28.9±0.4	29.3±0.7
Head Circumference（cm）	22.6±0.7	22.0±0.6	22.3±0.6	22.3±0.9		23.3±0.5	23.2±0.6	22.3±1	22.7±1.0
Chest Circumference（cm）	22.6±1.2	22.5±0.8	22.9±0.9	22.5±1		23.4±1.0	23.3±0.1	22.8±0.9	22.9±1.5
Leg Length（cm）	28.4±0.6	27.9±0.9	27.4±0.7**	28.1±0.5		28.5±0.7	28.1±1.1	27.9±0.5	28.8±0.5
Arm Length（cm）	24.1±0.7	24.1±0.7	23.6±0.5	23.8±0.7		24.2±0.4	24.0±0.9	23.8±0.3	24.9±0.8
Note: Results are expressed as means ± SD. ** Indicate a statistically significant difference at P <0.01 when compared to the saline control group

## Sheet: Supplementary figure.1
Supplementary figure.1. Cellular immune response to P [6]-VP8 and P [8]-VP8 protein in cynomolgus monkeys on Dr42. The specific IFN-γ (A), IL-2(B) and IL-4(C) producing cells stimulated by either P[6]-VP8 or P[8]-VP8 were detected by ELISpot assay. The splenocytes were collected on Dr42 post the fourth immunization. n = 4 animals/group. Compared with the adjuvant control group, one-way ANOVA. **P…
